# Supplementary material for: Immune-Related Molecules CD3G and FERMT3: Novel Biomarkers Associated with Sepsis
Source: Int J Mol Sci. 2024 Jan 6;25(2):749. doi: 10.3390/ijms25020749 (PMC10815248; doi:10.3390/ijms25020749)
Supplement: Supplementary file 1 [file ijms-25-00749-s001.zip]

Archive with 1 entries (1 files):
- ijms-2734527-supplementary.pdf
